# Supplementary material for: Suicidal Ideation, Lifestyle Factors, and Burnout Syndrome Among Spanish Professionals in Implant Dentistry: A Survey-Based Cross-Sectional Observational Study
Source: J Clin Med. 2025 Aug 4;14(15):5486. doi: 10.3390/jcm14155486 (PMC12347348; doi:10.3390/jcm14155486)
Supplement: Supplementary file 1 [file jcm-14-05486-s001.zip]

Archive with 1 entries (1 files):
- jcm-3797882-supplementary.pdf
